# Supplementary material for: Adaptation via pleiotropy and linkage: Association mapping reveals a complex genetic architecture within the stickleback Eda locus
Source: Evol Lett. 2020 May 27;4(4):282–301. doi: 10.1002/evl3.175 (PMC7403726; doi:10.1002/evl3.175)
Supplement: Supplementary file 2 — Supplementary Material [file EVL3-4-282-s002.xlsx]

## Sheet: All traits
Order	Trait type	Trait_name	Study_mapped_to_chromosomeIV	PVE_of_previous_QTL	Trait_abbr	n in PS	Covariates in PS	Marker in PS	LOD in PS	PVE in PS	p-value in PS	Permutations in PS	p-value threshold in PS	PVE detectable with 90% power	n in LW	Covariates in LW	Marker in LW	LOD in LW	PVE in LW	p-value in LW	Permutations in LW	p-value threshold in LW	PVE detectable with 90% power2	n in NAKA crosses	Covariates in NAKA	Marker in NAKA	LOD in NAKA	PVE in NAKA	p-value in NAKA	Permutations in NAKA	p-value threshold in NAKA
1	Branchial	Right dorsal toothplate 2 tooth count	Miller et al. 2014	24.22	DTP2	98	Sex+SL.mm+Family+Family:SL.mm + Family:Sex	Stn382	0.382383	1.78083	0.4442	5000	0.00294118	18.45	76	sex+SL.mm+Collection+sex:Collection+SL.mm:Collection	SNP1	0.262569	1.57843	0.5742	5000	0.000549451	24.59
2	Branchial	Right dorsal toothplate 1 tooth count	Miller et al. 2014	14.88	DTP1	98	Sex+SL.mm+Family+Family:SL.mm + Family:Sex	Stn382	1.09464	5.01383	0.0952	5000	0.00294118	18.41	76	sex+SL.mm+Collection+sex:Collection+SL.mm:Collection	SNP12	0.172596	1.04039	0.708	5000	0.000549451	28.42
3	Branchial	Right ventral toothplate tooth count	Miller et al. 2014; Cleves et al. 2014; Ellis et al. 2015	7.35; 6.0; 6.8	VTP	98	Sex+SL.mm+Family+Family:SL.mm + Family:Sex	Stn382	0.241098	1.12656	0.5908	5000	0.00294118	19.28	76	sex+SL.mm+Collection+sex:Collection+SL.mm:Collection	SNP5	0.504098	3.00837	0.3508	5000	0.000549451	30.45
4	Branchial	1st row gill raker count	Glazer et al. 2014	9.5, 12.5, 20.7	Gill raker count	572	Sex+SL.mm+Family+Family:SL.mm + Family:Sex	Stn382	0.793433	0.636756	0.188	5000	0.00294118	3.68	690	Collection+sex+SL.mm+Collection:sex+Collection:SL.mm	Cnv770	0.432113	0.287984	0.366	5000	0.000549451	3.3
32	Branchial	Ceratobranchial 4 length	Miller et al. 2014; Erickson et al. 2014	19.06; 5.08, 9.03	CB4L	98	Sex+SL.mm+Family+Family:SL.mm + Family:Sex	Stn382	0.245	1.14469	0.602	5000	0.00294118	18.14	76	sex+SL.mm+Collection+sex:Collection+SL.mm:Collection	SNP5	0.163042	0.983078	0.7356	5000	0.000549451	23.72
33	Lateral line	Anterior pit neuromasts (AP)			LL.AP										429	sex+SL.mm+Collection+LL.Staining.method+Days_in_tank+LL.Staining.quality+Tank+sex:Collection+SL.mm:Collection	Stn381	0.273694	0.29337	0.5788	5000	0.000549451	6.12	86	sex+Cross+SL.Live+LL.Stain.quality+sex:Cross+SL.Live:Cross	NAKA	1.19313	6.18923	0.101	5000	0.00384615
34	Lateral line	Caudal fin neuromasts (CF)			LL.CF	496	Sex+SL.mm+Family+Family:SL.mm + Family:Sex	SNPs12/13	0.697928	0.645904	0.2332	5000	0.00294118	4.32	365	sex+SL.mm+Collection+LL.Staining.method+Days_in_tank+LL.Staining.quality+Tank+sex:Collection+SL.mm:Collection	SNP1	0.909245	1.14063	0.133	5000	0.000549451	7.04	86	sex+Cross+SL.Live+LL.Stain.quality+sex:Cross+SL.Live:Cross	NAKA	0.0711808	0.380437	0.8686	5000	0.00384615
35	Lateral line	Ethmoid neuromasts (ET)			LL.ET										443	sex+SL.mm+Collection+LL.Staining.method+Days_in_tank+LL.Staining.quality+Tank+sex:Collection+SL.mm:Collection	SNP12	1.51046	1.55792	0.0474	5000	0.000549451	5.47	86	sex+Cross+SL.Live+LL.Stain.quality+sex:Cross+SL.Live:Cross	NAKA	0.568646	2.99912	0.3312	5000	0.00384615
36	Lateral line	Infraorbital neuromasts (IO)	Wark et al. 2012	LOD 3.14 (no PVE)	LL.IO										450	sex+SL.mm+Collection+LL.Staining.method+Days_in_tank+LL.Staining.quality+Tank+sex:Collection+SL.mm:Collection	SNP12	0.705	0.718881	0.2276	5000	0.000549451	5.31	86	sex+Cross+SL.Live+LL.Stain.quality+sex:Cross+SL.Live:Cross	NAKA	1.5014	7.72507	0.056	5000	0.00384615
37	Lateral line	Mandibular neuromasts (MD)			LL.MD										409	sex+SL.mm+Collection+LL.Staining.method+Days_in_tank+LL.Staining.quality+Tank+sex:Collection+SL.mm:Collection	NAKA	0.750654	0.841644	0.1974	5000	0.000549451	6.2	86	sex+Cross+SL.Live+LL.Stain.quality+sex:Cross+SL.Live:Cross	NAKA	1.2362	6.40531	0.0922	5000	0.00384615
38	Lateral line	Oral neuromasts (OR)			LL.OR										445	sex+SL.mm+Collection+LL.Staining.method+Days_in_tank+LL.Staining.quality+Tank+sex:Collection+SL.mm:Collection	SNP5	0.556838	0.574598	0.3016	5000	0.000549451	5.35	86	sex+Cross+SL.Live+LL.Stain.quality+sex:Cross+SL.Live:Cross	NAKA	0.571734	3.01516	0.3428	5000	0.00384615
39	Lateral line	Otic neuromasts (OT)			LL.OT										433	sex+SL.mm+Collection+LL.Staining.method+Days_in_tank+LL.Staining.quality+Tank+sex:Collection+SL.mm:Collection	SNPs10/11	0.704214	0.746169	0.2238	5000	0.000549451	5.59	86	sex+Cross+SL.Live+LL.Stain.quality+sex:Cross+SL.Live:Cross	NAKA	0.325156	1.72609	0.5446	5000	0.00384615
40	Lateral line	Preopercular neuromasts (PO)	Wark et al. 2012	LOD 3.25 (no PVE)	LL.PO										442	sex+SL.mm+Collection+LL.Staining.method+Days_in_tank+LL.Staining.quality+Tank+sex:Collection+SL.mm:Collection	SNP1	1.43745	1.48651	0.0476	5000	0.000549451	6.05	86	sex+Cross+SL.Live+LL.Stain.quality+sex:Cross+SL.Live:Cross	NAKA	2.97408	14.7223	0.0048	5000	0.00384615
41	Lateral line	Supraorbital neuromasts (SO)			LL.SO										449	sex+SL.mm+Collection+LL.Staining.method+Days_in_tank+LL.Staining.quality+Tank+sex:Collection+SL.mm:Collection	SNP12	0.461864	0.472591	0.4064	5000	0.000549451	6.02	86	sex+Cross+SL.Live+LL.Stain.quality+sex:Cross+SL.Live:Cross	NAKA	0.499518	2.63938	0.3932	5000	0.00384615
42	Lateral line	Supratemporal neuromasts (ST)	Wark et al. 2012	11.8	LL.ST										436	sex+SL.mm+Collection+LL.Staining.method+Days_in_tank+LL.Staining.quality+Tank+sex:Collection+SL.mm:Collection	SNP5	0.0984981	0.103983	0.8112	5000	0.000549451	5.38	86	sex+Cross+SL.Live+LL.Stain.quality+sex:Cross+SL.Live:Cross	NAKA	0.0447659	0.239428	0.9188	5000	0.00384615
43	Lateral line	Ma (anterior main trunk line) neuromasts per segment			LL.Ma N per segment	498	Sex+SL.mm+Family+Family:SL.mm + Family:Sex	Stn382	2.36898	2.16686	0.0054	5000	0.00294118	4.05	460	sex+SL.mm+Collection+LL.Staining.method+Days_in_tank+LL.Staining.quality+Tank+sex:Collection+SL.mm:Collection	Stn381	3.21157	3.16404	0.0018	5000	0.000549451	5.56
44	Lateral line	Mp (posterior main trunk line) neuromasts per segment			LL.Mp N per segment	497	Sex+SL.mm+Family+Family:SL.mm + Family:Sex	Stn382	77.0931	51.0485	0	5000	0.00294118	4.13	460	sex+SL.mm+Collection+LL.Staining.method+Days_in_tank+LL.Staining.quality+Tank+sex:Collection+SL.mm:Collection	Cnv770	30.7001	26.4604	0	5000	0.000549451	4.87	86	sex+Cross+SL.Live+LL.Stain.quality+sex:Cross+SL.Live:Cross	NAKA	0.240009	1.27699	0.6356	5000	0.00384615
45	Lateral line	Dorsal-Ventral (D-V) neuromast patterning	Wark et al. 2012	64.8	LL.Mp % DV pattern	498	Sex+SL.mm+Family+Family:SL.mm + Family:Sex	Stn382	292.333	93.3016	0	5000	0.00294118	4.46	460	sex+SL.mm+Collection+LL.Staining.method+Days_in_tank+LL.Staining.quality+Tank+sex:Collection+SL.mm:Collection	Cnv770	113.416	67.8716	0	5000	0.000549451	5.9	80	sex+Cross+SL.Live+LL.Stain.quality+sex:Cross+SL.Live:Cross	NAKA	0.168764	0.966781	0.732	5000	0.00384615
48	Meristic	Left plate count	Colosimo et al. 2004; Cresko et al. 2004; Wark et al. 2012; Liu et al. 2014; Glazer et al. 2015	76.9; 100; 80.0; 95.7; 74.4	Left plates	578	Sex+SL.mm+Family+Family:SL.mm + Family:Sex	Stn382	344.257	93.5613	0	5000	0.00294118	3.57	696	Collection+sex+SL.mm+Collection:sex+Collection:SL.mm	Cnv770	218.254	76.4043	0	5000	0.000549451	3.43	89	sex+Cross+SL.Live+sex:Cross+SL.Live:Cross	NAKA	0.259754	1.33507	0.5968	5000	0.00384615
49	Meristic	Anal fin ray count	Miller et al. 2014	7.17	Anal fin ray count										697	Collection+sex+SL.mm+Collection:sex+Collection:SL.mm	SNP1	0.747605	0.492734	0.1898	5000	0.000549451	3.63
50	Meristic	Dorsal fin ray count	Miller et al. 2014	6.05	Dorsal fin ray count										696	Collection+sex+SL.mm+Collection:sex+Collection:SL.mm	Stn382	0.419575	0.277232	0.4042	5000	0.000549451	3.98
54	Metric	Anal spine length	Miller et al. 2014	21	AS										691	Collection+sex+SL.mm+Collection:sex+Collection:SL.mm	Stn381	2.68486	1.77341	0.003	5000	0.000549451	3.57
55	Metric	Body depth			Body depth										545	Collection+sex+SL.mm+Collection:sex+Collection:SL.mm	Cnv770	0.584021	0.492273	0.2694	5000	0.000549451	4.39
56	Metric	Dorsal spine 1 length	Miller et al. 2014; Rogers et al. 2012	31.58; 10.4, 13.98, 15.12	X1DS	570	Sex+SL.mm+Family+Family:SL.mm + Family:Sex	SNPs12/13	0.993933	0.799807	0.0978	5000	0.00294118	3.53	693	Collection+sex+SL.mm+Collection:sex+Collection:SL.mm	Stn382	1.02619	0.67961	0.1058	5000	0.000549451	3.34
57	Metric	Dorsal spine 2 length	Miller et al. 2014	38.18	X2DS	574	Sex+SL.mm+Family+Family:SL.mm + Family:Sex	SNPs12/13	0.760522	0.608305	0.1745	5000	0.00294118	3.54	691	Collection+sex+SL.mm+Collection:sex+Collection:SL.mm	NAKA	0.611064	0.406415	0.2628	5000	0.000549451	3.47
58	Metric	Dorsal spine 3 length	Miller et al. 2014	17.73	X3DS	569	Sex+SL.mm+Family+Family:SL.mm + Family:Sex	SNPs12/13	1.42793	1.14904	0.0465	5000	0.00294118	3.52	687	Collection+sex+SL.mm+Collection:sex+Collection:SL.mm	NAKA	0.610883	0.408656	0.2652	5000	0.000549451	3.87
59	Metric	Ectocorocoid length	Rogers et al. 2012	13.57, 13.85	Ectocorocoid length	577	Sex+SL.mm+Family+Family:SL.mm + Family:Sex	SNPs12/13	0.054709	0.043655	0.8905	5000	0.00294118	3.63	698	Collection+sex+SL.mm+Collection:sex+Collection:SL.mm	SNP1	0.281436	0.18551	0.5226	5000	0.000549451	3.63
60	Metric	Left pelvic spine length	Rogers et al. 2012; Shapiro et al. 2004	11.91, 22.75, 40.56; 5.8	LPS	576	Sex+SL.mm+Family+Family:SL.mm + Family:Sex	Stn382	1.27814	1.01668	0.0642	5000	0.00294118	3.92	695	Collection+sex+SL.mm+Collection:sex+Collection:SL.mm	Stn382	1.94024	1.2774	0.015	5000	0.000549451	3.53
61	Metric	Maxilla length			Maxilla length										545	Collection+sex+SL.mm+Collection:sex+Collection:SL.mm	NAKA	0.947928	0.797786	0.1158	5000	0.000549451	4.85
62	Metric	Middle gill raker length	Berner et al. 2014; Glazer et al. 2015	4.3; 7.6	Middle gill raker length	571	Sex+SL.mm+Family+Family:SL.mm + Family:Sex	SNPs12/13	4.64624	3.6779	0.0002	5000	0.00294118	3.82	689	Collection+sex+SL.mm+Collection:sex+Collection:SL.mm	NAKA	1.1719	0.780221	0.0766	5000	0.000549451	3.86
63	Metric	Pelvic girdle length	Rogers et al. 2012	8.24, 15.74, 28.87	Pelvic.girdle.length	577	Sex+SL.mm+Family+Family:SL.mm + Family:Sex	SNPs12/13	0.351999	0.280544	0.468	5000	0.00294118	3.43	698	Collection+sex+SL.mm+Collection:sex+Collection:SL.mm	SNP1	2.75315	1.80004	0.0018	5000	0.000549451	3.91
65	Metric	Supraoccipital notch length	Miller et al. 2014	5.58	Supraoccipital notch length										691	Collection+sex+SL.mm+Collection:sex+Collection:SL.mm	Stn382	1.34668	0.89348	0.049	5000	0.000549451	3.56
66	Morphometric	Centroid size			Centroid size										545	sex+Collection+sex:Collection	NAKA	1.66932	1.40065	0.0236	5000	0.000549451	4.62
67	Morphometric	Posterior extent of caudal peduncle (X1)			X1										545	sex+Collection+sex:Collection	SNP1	0.149003	0.125826	0.7178	5000	0.000549451	4.49
68	Morphometric	Posterior insertion of anal fin (X2)			X2										545	sex+Collection+sex:Collection	SNP1	1.25898	1.05818	0.0648	5000	0.000549451	4.39
69	Morphometric	Anterior insertion of anal fin (X3)	Rogers et al. 2012	7.15	X3										545	sex+Collection+sex:Collection	SNP12	0.558681	0.470965	0.2968	5000	0.000549451	4.48
70	Morphometric	Insertion point of pelvic spine into the pelvic girdle (X4)	Albert et al. 2008	5.1	X4										545	sex+Collection+sex:Collection	Stn382	0.799775	0.67352	0.1618	5000	0.000549451	5.24
71	Morphometric	Dorsal extent of the ascending branch of the pelvis (X5)	Albert et al. 2008	4.2	X5										545	sex+Collection+sex:Collection	Stn382	0.541376	0.45641	0.2924	5000	0.000549451	4.01
72	Morphometric	Posterior extent of ectocorocoid (X6)	Rogers et al. 2012	5.81, 11.81	X6										545	sex+Collection+sex:Collection	Stn382	2.859	2.38686	0.0022	5000	0.000549451	4.65
73	Morphometric	Dorsal extent of ectocorocoid (X7)			X7										545	sex+Collection+sex:Collection	NAKA	1.21089	1.01797	0.0622	5000	0.000549451	4.4
74	Morphometric	Anterior extent of ectocorocoid (X8)	Rogers et al. 2012	11.16	X8										545	sex+Collection+sex:Collection	Stn382	0.809088	0.681336	0.1588	5000	0.000549451	4.61
75	Morphometric	Ventral extent of operculum (X9)			X9										545	sex+Collection+sex:Collection	Stn382	1.66295	1.39534	0.0252	5000	0.000549451	4.01
76	Morphometric	Posteriodorsal extent of operculum (X10)	Albert et al. 2008	6.1	X10										545	sex+Collection+sex:Collection	SNP12	1.67053	1.40166	0.0288	5000	0.000549451	4.01
77	Morphometric	Anteriodorsal extent of operculum (X11)			X11										545	sex+Collection+sex:Collection	SNP5	2.24747	1.88116	0.0066	5000	0.000549451	4.96
78	Morphometric	Dorsal extent of preopercular (X12)			X12										544	sex+Collection+sex:Collection	SNP5	2.17526	1.82459	0.0092	5000	0.000549451	5.48
79	Morphometric	Posterioventral extent of preopercular (X13)			X13										545	sex+Collection+sex:Collection	Stn381	1.54547	1.29741	0.0274	5000	0.000549451	4.43
80	Morphometric	Anterioventral extent of preopercular (X14)			X14										544	sex+Collection+sex:Collection	SNP5	1.98895	1.66963	0.0072	5000	0.000549451	4.6
81	Morphometric	Posterior extent of premaxilla (X15)			X15										544	sex+Collection+sex:Collection	SNP12	2.40467	2.01507	0.0038	5000	0.000549451	4.98
82	Morphometric	Posterior extent of maxilla (X16)			X16										545	sex+Collection+sex:Collection	SNP5	3.01931	2.51901	0.0004	5000	0.000549451	4.01
83	Morphometric	Anterior-most extent of the premaxilla (X17)			X17										545	sex+Collection+sex:Collection	SNP1	0.459425	0.387455	0.3588	5000	0.000549451	5.27
84	Morphometric	Anterior extent of maxilla (X18)			X18										545	sex+Collection+sex:Collection	SNP1	0.748775	0.630707	0.199	5000	0.000549451	4.51
85	Morphometric	Anterior extent of orbit (X19)			X19										545	sex+Collection+sex:Collection	SNP12	0.724301	0.610155	0.2026	5000	0.000549451	4.01
86	Morphometric	Posterior extent of orbit (X20)			X20										545	sex+Collection+sex:Collection	SNP12	0.816404	0.687476	0.169	5000	0.000549451	5.14
87	Morphometric	Ventral extent of orbit (X21)			X21										545	sex+Collection+sex:Collection	SNP12	1.88615	1.58114	0.0126	5000	0.000549451	5.15
88	Morphometric	Dorsal margin of the orbit in line with the eye’s midpoint (X22)			X22										545	sex+Collection+sex:Collection	LP3621	0.530039	0.446874	0.3046	5000	0.000549451	5.84
89	Morphometric	Supraoccipital notch lateral to the dorsal midline (X23)			X23										545	sex+Collection+sex:Collection	SNP5	2.70662	2.2611	0.0014	5000	0.000549451	4.67
90	Morphometric	Posterior extent of supraoccipital (X24)	Albert et al. 2008	6.9	X24										545	sex+Collection+sex:Collection	SNP12	2.81497	2.35054	0.0024	5000	0.000549451	5.12
91	Morphometric	Anterior insertion of first dorsal spine (X25)	Albert et al. 2008; Rogers et al. 2012	13.4; 10.63, 14.68	X25										545	sex+Collection+sex:Collection	Stn381	2.31359	1.93597	0.006	5000	0.000549451	4.51
92	Morphometric	Anterior insertion of second dorsal spine (X26)			X26										543	sex+Collection+sex:Collection	NAKA	0.99689	0.841896	0.1086	5000	0.000549451	4.03
93	Morphometric	Anterior insertion of third dorsal spine (X27)	Rogers et al. 2012	9.06	X27										545	sex+Collection+sex:Collection	SNP5	0.53067	0.447405	0.307	5000	0.000549451	4.01
94	Morphometric	Anterior insertion of the dorsal fin at the first soft ray (X28)			X28										545	sex+Collection+sex:Collection	SNP5	1.02461	0.862042	0.0916	5000	0.000549451	4.49
95	Morphometric	Posterior insertion of dorsal fin at the first soft ray (X29)			X29										544	sex+Collection+sex:Collection	NAKA	1.29145	1.08731	0.048	5000	0.000549451	4.85
96	Morphometric	Posterior extent of caudal peduncle (Y1)			Y1										545	sex+Collection+sex:Collection	Stn381	3.2911	2.74262	0.0006	5000	0.000549451	4.36
97	Morphometric	Posterior insertion of anal fin (Y2)			Y2										545	sex+Collection+sex:Collection	Stn381	1.48207	1.24452	0.0364	5000	0.000549451	4.33
98	Morphometric	Anterior insertion of anal fin (Y3)			Y3										545	sex+Collection+sex:Collection	SNPs10/11	0.240667	0.203153	0.5888	5000	0.000549451	4.34
99	Morphometric	Insertion point of pelvic spine into the pelvic girdle (Y4)	Rogers et al. 2012	8.52	Y4										545	sex+Collection+sex:Collection	SNP12	2.18277	1.82751	0.0086	5000	0.000549451	6.17
100	Morphometric	Dorsal extent of the ascending branch of the pelvis (Y5)	Albert et al. 2008; Rogers et al. 2012	3.2; 10.29, 18.35	Y5										545	sex+Collection+sex:Collection	NAKA	1.10778	0.931692	0.087	5000	0.000549451	4.74
101	Morphometric	Posterior extent of ectocorocoid (Y6)	Albert et al. 2008	5.1	Y6										545	sex+Collection+sex:Collection	LP13173	1.41599	1.18936	0.036	5000	0.000549451	4.42
102	Morphometric	Dorsal extent of ectocorocoid (Y7)	Albert et al. 2008; Rogers et al. 2012	4.9; 8.31	Y7										545	sex+Collection+sex:Collection	Stn381	1.43626	1.20629	0.0356	5000	0.000549451	4.37
103	Morphometric	Anterior extent of ectocorocoid (Y8)			Y8										544	sex+Collection+sex:Collection	SNP5	1.46692	1.23412	0.037	5000	0.000549451	4.02
104	Morphometric	Ventral extent of operculum (Y9)			Y9										545	sex+Collection+sex:Collection	Stn381	2.2172	1.85606	0.005	5000	0.000549451	4.01
105	Morphometric	Posteriodorsal extent of operculum (Y10)			Y10										545	sex+Collection+sex:Collection	Stn381	3.94033	3.2747	0	5000	0.000549451	4.71
106	Morphometric	Anteriodorsal extent of operculum (Y11)	Albert et al. 2008	6.1	Y11										545	sex+Collection+sex:Collection	Stn381	0.902024	0.7593	0.1244	5000	0.000549451	4.81
107	Morphometric	Dorsal extent of preopercular (Y12)	Albert et al. 2008	7.4	Y12										545	sex+Collection+sex:Collection	SNP5	1.07357	0.903048	0.076	5000	0.000549451	4.71
108	Morphometric	Posterioventral extent of preopercular (Y13)			Y13										545	sex+Collection+sex:Collection	SNP5	0.430657	0.363237	0.3806	5000	0.000549451	4.01
109	Morphometric	Anterioventral extent of preopercular (Y14)	Albert et al. 2008	18.1	Y14										545	sex+Collection+sex:Collection	Stn381	1.32011	1.10927	0.0444	5000	0.000549451	4.67
110	Morphometric	Posterior extent of premaxilla (Y15)	Albert et al. 2008; Rogers et al. 2012	6.6; 13.06	Y15										544	sex+Collection+sex:Collection	Stn381	2.63176	2.20325	0.001	5000	0.000549451	4.36
111	Morphometric	Posterior extent of maxilla (Y16)	Albert et al. 2008	8.5	Y16										544	sex+Collection+sex:Collection	Stn381	2.37208	1.98803	0.0032	5000	0.000549451	4.02
112	Morphometric	Anterior-most extent of the premaxilla (Y17)			Y17										545	sex+Collection+sex:Collection	Stn381	2.77678	2.31903	0.002	5000	0.000549451	4.28
113	Morphometric	Anterior extent of maxilla (Y18)			Y18										545	sex+Collection+sex:Collection	Stn381	2.99792	2.50138	0.0004	5000	0.000549451	4.01
114	Morphometric	Anterior extent of orbit (Y19)			Y19										545	sex+Collection+sex:Collection	Stn382	0.916875	0.771753	0.1238	5000	0.000549451	4.01
115	Morphometric	Posterior extent of orbit (Y20)			Y20										545	sex+Collection+sex:Collection	NAKA	1.06521	0.89605	0.08	5000	0.000549451	4.79
116	Morphometric	Ventral extent of orbit (Y21)			Y21										544	sex+Collection+sex:Collection	SNPs10/11	0.904874	0.763084	0.1296	5000	0.000549451	4.02
117	Morphometric	Dorsal margin of the orbit in line with the eye’s midpoint (Y22)			Y22										545	sex+Collection+sex:Collection	SNP5	2.94478	2.4576	0.0006	5000	0.000549451	4.01
118	Morphometric	Supraoccipital notch lateral to the dorsal midline (Y23)			Y23										545	sex+Collection+sex:Collection	Stn381	1.09614	0.921946	0.0938	5000	0.000549451	4.48
119	Morphometric	Posterior extent of supraoccipital (Y24)	Albert et al. 2008	4.9	Y24										545	sex+Collection+sex:Collection	Stn381	1.54179	1.29434	0.0326	5000	0.000549451	4.01
120	Morphometric	Anterior insertion of first dorsal spine (Y25)	Rogers et al. 2012	9.02	Y25										545	sex+Collection+sex:Collection	Stn381	2.28473	1.91205	0.004	5000	0.000549451	4.42
121	Morphometric	Anterior insertion of second dorsal spine (Y26)			Y26										545	sex+Collection+sex:Collection	Stn381	2.09861	1.75767	0.006	5000	0.000549451	4.53
122	Morphometric	Anterior insertion of third dorsal spine (Y27)			Y27										545	sex+Collection+sex:Collection	Stn381	1.93136	1.61873	0.011	5000	0.000549451	4.38
123	Morphometric	Anterior insertion of the dorsal fin at the first soft ray (Y28)			Y28										545	sex+Collection+sex:Collection	SNP1	2.25953	1.89116	0.0058	5000	0.000549451	4.48
124	Morphometric	Posterior insertion of dorsal fin at the first soft ray (Y29)			Y29										545	sex+Collection+sex:Collection	Stn381	1.22032	1.02586	0.0632	5000	0.000549451	4.5
